# Supplementary material for: Assessing the Quality and Accuracy of ChatGPT-3.5 Responses to Patient Questions About Hip Arthroscopy
Source: Medicina (Kaunas). 2025 Nov 22;61(12):2080. doi: 10.3390/medicina61122080 (PMC12734417; doi:10.3390/medicina61122080)
Supplement: Supplementary file 1 [file medicina-61-02080-s001.zip]

Archive with 1 entries (1 files):
- medicina-3993752-supplementary.pdf
